# Supplementary material for: Diagnostic Potential of the Plasma Lipidome in Infectious Disease: Application to Acute SARS-CoV-2 Infection
Source: Metabolites. 2021 Jul 20;11(7):467. doi: 10.3390/metabo11070467 (PMC8306636; doi:10.3390/metabo11070467)
Supplement: Supplementary file 1 [file metabolites-11-00467-s001.zip]

Archive with 1 entries (1 files):
- metabolites-1275019-supplementary.pdf
